# Supplementary material for: Graphical Model Selection for Gaussian Conditional Random Fields in the Presence of Latent Variables
Source: J Am Stat Assoc. 2018 Jul 11;114(526):723–34. doi: 10.1080/01621459.2018.1434531 (PMC6636895; doi:10.1080/01621459.2018.1434531)
Supplement: Supplementary file 1 — Supplementary Materials [file UASA_A_1434531_SM8398.zip]

Archive with 2 entries (2 files):
- UASA_A_1434531_Supplement.pdf
- Code_For_Submission.zip
